# Supplementary material for: Inferring urban polycentricity from the variability in human mobility patterns
Source: Sci Rep. 2023 Apr 7;13:5751. doi: 10.1038/s41598-023-33003-7 (PMC10082211; doi:10.1038/s41598-023-33003-7)
Supplement: Supplementary file 2 — Supplementary Table S1. [file 41598_2023_33003_MOESM2_ESM.csv]

Suplementary Table S1: Results of two-component Poisson mixture model for London. Each row represents a choice of nucleus.
nucleus_name	node_id	intercept_proximal	slope_proximal	intercept_se_proximal	slope_se_proximal	r_proximal	r_pvalue_proximal	intercept_distal	slope_distal	intercept_se_distal	slope_se_distal	r_distal	r_pvalue_distal	loglikelihood	no_parameters	dof	BIC
Piccadilly Circus	19	4.703461929	0.134221269	0.403162114	0.037885009	0.185810717	0.000449301	10.25610024	0.450500384	0.439403133	0.041290566	0.503242674	4.63E-24	-8810544.66	1412	3140582	17642212.73
Leicester Square	192	4.661754002	0.133747494	0.434040242	0.038972623	0.180179703	0.000671057	10.19779371	0.442748397	0.48480794	0.043531072	0.47710758	1.82E-21	-9008889.065	1412	3214254	18038934.27
Green Park	157	4.198434795	0.216920995	0.417075554	0.041966935	0.265956761	3.96E-07	10.39564265	0.480116217	0.420190117	0.042280328	0.518335241	1.16E-25	-9004001.26	1412	3210820	18029157.16
Covent Garden	245	4.928316422	0.096687899	0.442993056	0.038616067	0.132466582	0.012739121	10.64118843	0.370682115	0.48999752	0.042713485	0.420312252	1.53E-16	-9010434.789	1412	3215429	18042026.24
Tottenham Court Road	37	4.215059367	0.197595739	0.444512959	0.041361483	0.247086357	2.62E-06	10.58769276	0.409859017	0.439500892	0.040895115	0.471694577	5.88E-21	-8920814.642	1412	3179631	17862770.14
Oxford Circus	18	4.403224712	0.17462852	0.416466218	0.040595872	0.223781251	2.20E-05	10.174658	0.475028518	0.429591624	0.041875297	0.517945776	1.27E-25	-9013257.276	1412	3216090	18047671.5
Embankment	21	4.56391767	0.160371136	0.429499833	0.040056493	0.20897921	7.61E-05	10.98188552	0.382685023	0.46502048	0.04336926	0.426089937	5.30E-17	-8950831.795	1412	3192518	17922810.15
St James's Park	97	4.493123785	0.157458815	0.44252303	0.041763822	0.19728438	0.000191316	10.33451099	0.441883681	0.46745234	0.044116566	0.471477745	6.16E-21	-8968343.465	1412	3198370	17957836.08
Bond Street	36	4.163584655	0.203497882	0.41952237	0.041172334	0.255088216	1.20E-06	10.37437991	0.448734561	0.408847517	0.040124693	0.512556877	4.85E-25	-8981819.795	1412	3205484	17984791.88
Westminster	96	4.43434473	0.175935837	0.425046519	0.041836227	0.219015122	3.31E-05	10.87165737	0.401599466	0.439877186	0.043295971	0.443696441	1.85E-18	-8999599.036	1412	3210822	18020352.71
Goodge Street	193	4.876928922	0.103701147	0.437216034	0.038648652	0.14177079	0.007637906	10.6523286	0.371535579	0.454974142	0.040218418	0.442245156	2.46E-18	-8936271.437	1412	3187756	17893687.33
Holborn	38	5.107132195	0.093742733	0.419777638	0.039036913	0.127136429	0.016852502	11.25271415	0.34589186	0.460477658	0.042821782	0.395913927	1.07E-14	-8920939.386	1412	3181356	17863020.39
Temple	95	4.652109561	0.132173607	0.459674091	0.039525969	0.175710902	0.000915023	10.75265522	0.359786044	0.494930938	0.042557598	0.411309152	7.64E-16	-8988453.706	1412	3205735	17998059.81
Hyde Park Corner	244	4.406619561	0.164878998	0.432126682	0.041452762	0.207675368	8.46E-05	9.960795622	0.481614541	0.452030391	0.043362072	0.509958592	9.17E-25	-8978688.852	1412	3202881	17978528.84
Waterloo LU (Bloo/Nthn/W&C)	22	4.743042423	0.142565526	0.413876823	0.039953375	0.187098302	0.000409248	11.40586086	0.33931115	0.447494063	0.043198597	0.386645855	4.93E-14	-8986150.489	1412	3204012	17993452.62
Russell Square	246	4.813895455	0.133866873	0.440449159	0.040315012	0.174516514	0.000992869	11.0531815	0.367259138	0.479429402	0.043882936	0.407863289	1.40E-15	-8984260.177	1412	3205126	17989672.48
Victoria LU	98	4.172443525	0.198630692	0.434080552	0.041857347	0.245537766	3.03E-06	10.14901067	0.464893826	0.439256447	0.042356446	0.505485333	2.71E-24	-8973345.572	1412	3200645	17967841.3
Warren Street	194	4.727875448	0.128138897	0.40516632	0.037790333	0.178093389	0.000776295	10.58874618	0.409109603	0.424706825	0.039612899	0.482759738	5.21E-22	-8996172.892	1412	3209328	18013499.76
Great Portland Street	83	4.653423323	0.137456741	0.4147377	0.038444108	0.187462478	0.000398538	10.25524129	0.440155301	0.426672196	0.039550376	0.510710972	7.63E-25	-9000919.79	1412	3210836	18022994.22
Marble Arch	35	4.407515688	0.165362582	0.438603215	0.041053968	0.210192123	6.90E-05	10.04609306	0.461800682	0.439356651	0.041124491	0.514103138	3.31E-25	-9007723.399	1412	3213666	18036602.68
Euston Square	84	4.516702993	0.15802812	0.429847171	0.040166158	0.205517789	0.000100563	10.46279614	0.427485478	0.452449599	0.042278194	0.474943618	2.91E-21	-8997199.709	1412	3209960	18015553.68
Regents Park	17	4.67518797	0.133328267	0.412365107	0.038339608	0.182501055	0.000569575	10.11052894	0.46328708	0.433518859	0.040306376	0.522939053	3.61E-26	-8951194.729	1412	3190211	17923535
Chancery Lane	39	4.802668659	0.128446736	0.440401101	0.040053346	0.168717375	0.001465117	11.5169298	0.310067882	0.46838328	0.042598254	0.362146151	2.22E-12	-8913209.672	1412	3180187	17847560.44
Relative standard deviation of regression parameters		5.55599127	22.1509461					4.166130053	12.15085752
