# Supplementary material for: Inferring urban polycentricity from the variability in human mobility patterns
Source: Sci Rep. 2023 Apr 7;13:5751. doi: 10.1038/s41598-023-33003-7 (PMC10082211; doi:10.1038/s41598-023-33003-7)
Supplement: Supplementary file 3 — Supplementary Table S2. [file 41598_2023_33003_MOESM3_ESM.csv]

Suplementary Table S2: Results of two-component Poisson mixture model for Seoul. Each row represents a choice of nucleus.
nucleus_name	node_id	intercept_proximal	slope_proximal	intercept_se_proximal	slope_se_proximal	r_proximal	r_pvalue_proximal	intercept_distal	slope_distal	intercept_se_distal	slope_se_distal	r_distal	r_pvalue_distal	loglikelihood	no_parameters	dof	BIC
City Hall Station (Seoul)	32	5.000106782	0.014872762	0.115835444	0.007069117	0.095100486	0.035900835	10.79660455	0.404517046	0.18959275	0.011570322	0.846125324	1.22E-134	-18803287.29	1948	5935425	37636956.46
Euljiro 1-ga Station	97	5.00808395	0.013852433	0.117701646	0.007036496	0.089036982	0.04956173	10.77018903	0.397029822	0.197379136	0.011799814	0.83671129	6.42E-129	-18729165.28	1948	5906813	37488703.03
Gwanghwamun Station	244	5.023345744	0.012645238	0.12097963	0.007014036	0.081590156	0.07203276	10.74956682	0.384555264	0.212035558	0.012293186	0.817689935	2.12E-118	-18777903.13	1948	5924937	37586184.7
Jonggak Station	31	5.015787404	0.013709971	0.117375779	0.007049684	0.087964866	0.052381042	10.85769677	0.393900001	0.199067001	0.011956125	0.831361602	7.91E-126	-18736250.06	1948	5914084	37502874.98
Hoehyeon Station	196	5.032409091	0.013750674	0.116924405	0.007214573	0.086222799	0.057246509	10.90915921	0.404073846	0.191202352	0.011797736	0.841125044	1.49E-131	-18789226.43	1948	5929739	37608832.88
Seodaemun Station	243	5.004681266	0.013682785	0.121740053	0.007120918	0.086920222	0.055255462	10.58785226	0.396968176	0.208156572	0.012175664	0.82866697	2.60E-124	-18826093.46	1948	5941683	37682570.85
Myeong-dong Station	195	5.023372895	0.013350071	0.11593767	0.007081179	0.0852946	0.059988311	10.92318011	0.397666439	0.194184442	0.011860294	0.835828714	2.11E-128	-18781050.11	1948	5927262	37592479.42
Gyeongbokgung Station	161	4.995009498	0.01316943	0.125474312	0.006786565	0.087774155	0.052896296	10.49468977	0.369504237	0.225013502	0.01217037	0.809470904	3.14E-114	-18811623.47	1948	5936913	37653629.31
Euljiro 3-ga Station	98	5.046221725	0.011928815	0.117295411	0.006965568	0.077528391	0.087436322	10.96734362	0.38360014	0.201452074	0.011963197	0.824305688	6.49E-122	-18827320.63	1948	5940928	37685024.94
Seoul Station	33	5.018637864	0.014419756	0.113320333	0.007128816	0.091463004	0.043647946	10.99375107	0.40741404	0.182553384	0.011484166	0.84960762	7.47E-137	-18676581.15	1948	5894757	37383530.79
Chungjeongno Station	136	5.017545972	0.013938417	0.120859473	0.007172883	0.087895115	0.052569005	10.60249037	0.40353674	0.200582198	0.011904343	0.838569799	5.10E-130	-18844911.08	1948	5946892	37720207.8
Anguk Station	162	5.004578089	0.012990432	0.120842402	0.006841129	0.085904628	0.05817441	10.74891102	0.374357456	0.215723628	0.012212544	0.812134666	1.47E-115	-18802816.52	1948	5933727	37636014.37
Jongno 3(sam)-ga Station	30	5.051083231	0.011780158	0.116666917	0.006936538	0.076886485	0.090097007	11.08641785	0.376897372	0.205457985	0.012215692	0.813927196	1.82E-116	-18778165.05	1948	5927133	37586709.26
Chungmuro Station	163	5.027657403	0.012531598	0.112742077	0.006831456	0.08300819	0.067207569	11.11875455	0.38222184	0.19495771	0.011813202	0.82667707	3.29E-123	-18774243.67	1948	5924488	37578865.63
Euljiro 4-ga Station	99	5.072956675	0.010331786	0.116390357	0.006822418	0.068602796	0.130578938	11.18902853	0.365473875	0.209350638	0.012271443	0.80405243	1.37E-111	-18843641.24	1948	5946595	37717668.02
Dongnimmun Station	160	4.969362472	0.013732036	0.128376606	0.006653226	0.09331099	0.039552213	10.26724474	0.363653034	0.233133935	0.012082364	0.807031514	4.97E-113	-18858662.8	1948	5952129	37747712.95
Ahyeon Station	135	4.978870371	0.015204955	0.124573439	0.00719075	0.095575678	0.034980824	10.3633426	0.403494007	0.211576459	0.012212823	0.832085006	3.07E-126	-18857620.11	1948	5951535	37745627.39
Aeogae Station	242	5.017212564	0.013706344	0.118709987	0.007170673	0.086469145	0.056536537	10.75941368	0.402486326	0.197527179	0.011931623	0.837348102	2.71E-129	-18868402.97	1948	5954943	37767194.21
Jongno 5(o)-ga Station	29	5.040829668	0.011535543	0.116801169	0.00680894	0.076701949	0.090873813	11.14128786	0.363988628	0.215564474	0.01256636	0.796042065	7.81E-108	-18796673.94	1948	5933579	37623729.16
Relative standard deviation of regression parameters		0.492530442	9.10290176					2.395221945	3.973304214
