# Supplementary material for: Inferring urban polycentricity from the variability in human mobility patterns
Source: Sci Rep. 2023 Apr 7;13:5751. doi: 10.1038/s41598-023-33003-7 (PMC10082211; doi:10.1038/s41598-023-33003-7)
Supplement: Supplementary file 4 — Supplementary Table S3. [file 41598_2023_33003_MOESM4_ESM.csv]

Suplementary Table S3: Results of three-component Poisson mixture model for London. Each row represents a choice of nucleus.
nucleus_name	node_id	intercept_proximal	slope_proximal	intercept_se_proximal	slope_se_proximal	r_proximal	r_pvalue_proximal	intercept_medial	slope_medial	intercept_se_medial	slope_se_medial	r_medial	r_pvalue_medial	intercept_distal	slope_distal	intercept_se_distal	slope_se_distal	r_distal	r_pvalue_distal	loglikelihood	no_parameters	dof	BIC
Piccadilly Circus	19	3.883518145	0.112160582	0.423868441	0.039830776	0.148633581	0.005138421	5.884355167	0.521531433	0.372737993	0.035026065	0.622190124	3.29E-39	12.64270421	0.598643135	0.482230541	0.045315043	0.576275275	1.27E-32	-8730951.665	2118	3140582	17493588.44
Leicester Square	192	4.211914438	0.062981	0.414768438	0.037242201	0.089899764	0.091701699	5.66150064	0.509809141	0.386752164	0.03472661	0.616789624	2.23E-38	12.73628299	0.5466183	0.508868059	0.045691438	0.538187198	6.74E-28	-8930517.402	2118	3214254	17892769.02
Green Park	157	3.909110311	0.113119507	0.402453748	0.040495661	0.147469095	0.005502226	6.186268183	0.506221981	0.337177796	0.033927471	0.622980552	2.48E-39	13.16042719	0.558273819	0.465708562	0.046860481	0.536595358	1.03E-27	-8923360.927	2118	3210820	17878453.81
Covent Garden	245	4.212783471	0.06788133	0.41629358	0.036288652	0.099350928	0.062233363	5.800642	0.479784943	0.3865315	0.033694267	0.605103978	1.24E-36	13.29454994	0.476476933	0.530812386	0.04627135	0.481674662	6.64E-22	-8933089.311	2118	3215429	17897913.61
Tottenham Court Road	37	4.262090769	0.059407713	0.382439375	0.035585598	0.088755981	0.095923503	5.744371272	0.515357314	0.363355217	0.033809837	0.631107219	1.28E-40	12.7869616	0.5523911	0.489572722	0.045554248	0.543357498	1.67E-28	-8840082.617	2118	3179631	17711876.51
Oxford Circus	18	4.174059388	0.07695357	0.372006973	0.036262119	0.112552112	0.034525267	6.157256354	0.509223604	0.349288292	0.03404757	0.623886982	1.79E-39	13.03527336	0.555926783	0.447758717	0.043646171	0.562229434	8.27E-31	-8936170.457	2118	3216090	17904076.34
Embankment	21	4.345093705	0.049737962	0.404153522	0.037692617	0.070259258	0.187839427	6.202548681	0.468659846	0.364795393	0.034021956	0.592376128	8.20E-35	14.21093102	0.414425805	0.504780381	0.047077392	0.425267269	6.17E-17	-8871870.967	2118	3192518	17775461.78
St James's Park	97	4.203410717	0.065769921	0.415920334	0.03925315	0.089077772	0.094720378	5.642287659	0.523794304	0.377898299	0.035664759	0.616944702	2.11E-38	12.77382645	0.572735005	0.512187667	0.048338534	0.534501999	1.80E-27	-8888879.029	2118	3198370	17809481.78
Bond Street	36	4.021290594	0.095034896	0.39737409	0.03899868	0.128984221	0.015311098	6.381723431	0.489652038	0.347391634	0.034093353	0.608394228	4.07E-37	12.62848613	0.607074098	0.438564019	0.0430411	0.601452964	4.21E-36	-8907330.389	2118	3205484	17846389.21
Westminster	96	4.12346221	0.084814588	0.394377348	0.03881754	0.115839167	0.029552921	6.052713786	0.507333438	0.361794931	0.035610537	0.605302116	1.16E-36	13.66528096	0.512905955	0.494782317	0.048700141	0.490030959	1.01E-22	-8922314.24	2118	3210822	17876360.44
Goodge Street	193	4.079497598	0.087903125	0.430217582	0.038030009	0.122445828	0.021388606	5.698134934	0.492739671	0.398540631	0.035229857	0.598224072	1.22E-35	12.49679095	0.554702155	0.505885564	0.044718843	0.552054372	1.51E-29	-8861076.272	2118	3187756	17753869.23
Holborn	38	4.255727463	0.075134997	0.396712432	0.036891982	0.108070139	0.042438088	5.897638856	0.514073878	0.383372849	0.035651477	0.609920502	2.42E-37	13.58449102	0.473232502	0.535255674	0.049775709	0.452529086	3.19E-19	-8844134.343	2118	3181356	17719981.12
Temple	95	4.198929223	0.066140843	0.43307182	0.037238521	0.094380182	0.076575992	6.194538313	0.427000292	0.422618663	0.036339686	0.531327433	4.15E-27	13.9657248	0.394916534	0.557881567	0.04797053	0.402291699	3.65E-15	-8907054.607	2118	3205735	17845837.81
Hyde Park Corner	244	3.614641637	0.152504035	0.43541064	0.041767784	0.191289674	0.000300702	5.62371911	0.564837399	0.382309319	0.036673915	0.635038562	2.97E-41	12.0707165	0.650920174	0.476036822	0.045664945	0.605505073	1.08E-36	-8902178.765	2118	3202881	17836084.24
Waterloo LU (Bloo/Nthn/W&C)	22	4.335437575	0.058639996	0.381862073	0.036862849	0.084604133	0.112563504	6.676372676	0.440835307	0.371706529	0.035882489	0.548365879	4.22E-29	14.9430953	0.367099598	0.484504412	0.046771371	0.386400061	5.13E-14	-8905779.507	2118	3204012	17843286.47
Russell Square	246	4.326738107	0.059412218	0.403664673	0.036948069	0.085513898	0.108735912	6.391604654	0.439396087	0.383571532	0.035108912	0.555475308	5.75E-30	13.76835113	0.454112132	0.516429621	0.047269624	0.45628504	1.49E-19	-8904802.246	2118	3205126	17841332.69
Victoria LU	98	3.957523476	0.102145752	0.412690037	0.039794711	0.135738534	0.010677598	5.604804685	0.554190658	0.355348213	0.034265376	0.653464018	2.32E-44	12.23986788	0.65121897	0.45618846	0.04398916	0.6199872	7.22E-39	-8893329.142	2118	3200645	17818383.52
Warren Street	194	4.654715128	0.01940363	0.361921332	0.033756823	0.030666453	0.565790632	6.842449882	0.432291488	0.364733192	0.034019088	0.56132869	1.07E-30	13.6893354	0.48736471	0.474990384	0.044302905	0.506341347	2.20E-24	-8918345.943	2118	3209328	17868422.86
Great Portland Street	83	4.147428278	0.072595264	0.384495769	0.035640833	0.108082474	0.042414373	6.589775952	0.429022067	0.376216571	0.034873393	0.548888297	3.65E-29	12.98087257	0.543916519	0.468898306	0.043464525	0.555438602	5.81E-30	-8921521.502	2118	3210836	17874774.97
Marble Arch	35	4.232938451	0.067987419	0.392409036	0.036730118	0.098320328	0.065009577	5.523246242	0.5441666	0.371482914	0.0347714	0.641086632	3.00E-42	11.77406559	0.658458185	0.456846451	0.042761564	0.634958677	3.06E-41	-8930487.905	2118	3213666	17892709.64
Euston Square	84	3.897766577	0.111666436	0.419697666	0.039217759	0.150254581	0.004668023	5.824414811	0.512320919	0.382348264	0.035727724	0.607793201	4.99E-37	13.11848104	0.549366773	0.493950668	0.046156174	0.536236482	1.14E-27	-8919124.894	2118	3209960	17869981.18
Regents Park	17	4.065468088	0.086370234	0.393435358	0.036579616	0.125040146	0.018763871	5.563458925	0.530072805	0.356021665	0.033101081	0.649742769	1.03E-43	12.40082544	0.601020317	0.465110785	0.043243632	0.595800279	2.70E-35	-8870065.757	2118	3190211	17771849.83
Chancery Lane	39	4.645361463	0.017777971	0.38155622	0.034701556	0.027334892	0.608755944	6.217411104	0.471054461	0.368613756	0.033524472	0.599995004	6.82E-36	14.68971395	0.357438747	0.524053964	0.047661359	0.371627856	5.29E-13	-8836626.989	2118	3180187	17704965.63
