# Supplementary material for: Inferring urban polycentricity from the variability in human mobility patterns
Source: Sci Rep. 2023 Apr 7;13:5751. doi: 10.1038/s41598-023-33003-7 (PMC10082211; doi:10.1038/s41598-023-33003-7)
Supplement: Supplementary file 5 — Supplementary Table S4. [file 41598_2023_33003_MOESM5_ESM.csv]

Suplementary Table S4: Results of three-component Poisson mixture model for Seoul. Each row represents a choice of nucleus.
nucleus_name	node_id	intercept_proximal	slope_proximal	intercept_se_proximal	slope_se_proximal	r_proximal	r_pvalue_proximal	intercept_medial	slope_medial	intercept_se_medial	slope_se_medial	r_medial	r_pvalue_medial	intercept_distal	slope_distal	intercept_se_distal	slope_se_distal	r_distal	r_pvalue_distal	loglikelihood	no_parameters	dof	BIC
City Hall Station (Seoul)	32	3.920728373	0.001836465	0.103984778	0.006345904	0.013139561	0.772403714	9.335268264	0.152478694	0.238174454	0.014535129	0.430045521	2.43E-23	15.89916414	0.410416524	0.302571292	0.01846509	0.710357636	5.39E-76	-18387344.24	2922	5935425	36820261.3
Euljiro 1-ga Station	97	3.946333148	0.001714625	0.105177523	0.006287773	0.012381357	0.785206044	9.403828841	0.146716314	0.233434651	0.013955302	0.430811729	1.99E-23	16.08810563	0.389763557	0.305683566	0.018274521	0.695689947	1.09E-71	-18313822.3	2922	5906813	36673203.3
Gwanghwamun Station	244	3.975633745	-0.000923126	0.108966951	0.006317577	-0.006634836	0.88388712	9.501789568	0.128458068	0.25683295	0.014890405	0.36474097	9.05E-17	16.2195062	0.362343555	0.331406789	0.019213973	0.650427903	6.60E-60	-18364477.47	2922	5924937	36774522.6
Jonggak Station	31	3.961070449	-0.000138624	0.103426743	0.006211894	-0.001013312	0.982205149	9.402013171	0.144680222	0.2385407	0.014326947	0.416815832	6.86E-22	16.18129019	0.38712708	0.315907054	0.018973633	0.67962359	2.90E-67	-18323187.03	2922	5914084	36691936.36
Hoehyeon Station	196	3.846006271	0.006638241	0.102211072	0.006306718	0.047740098	0.293063727	9.238493271	0.15683769	0.238781836	0.014733527	0.435189855	6.36E-24	15.85791762	0.414640986	0.303649832	0.018736069	0.708832864	1.55E-75	-18374271.5	2922	5929739	36794113.02
Seodaemun Station	243	3.886382091	0.005171842	0.111929284	0.006547059	0.035846678	0.429943657	9.148047912	0.1580604	0.255803633	0.014962675	0.432489563	1.29E-23	15.60147528	0.406800048	0.336575632	0.019687256	0.684237501	1.66E-68	-18410769.24	2922	5941683	36867114.39
Myeong-dong Station	195	3.867196852	0.005228459	0.103004841	0.006291275	0.037709881	0.406345796	9.501886068	0.139021659	0.243399036	0.014866197	0.390852947	3.18E-19	16.14578452	0.390540599	0.312611468	0.019093517	0.680530237	1.66E-67	-18366587.54	2922	5927262	36778743.88
Gyeongbokgung Station	161	3.873311664	0.003799647	0.110072033	0.005953497	0.028967957	0.523631113	9.292525231	0.129235989	0.251336076	0.013594086	0.396329592	9.11E-20	15.76451706	0.358228128	0.34392974	0.018602226	0.658260559	8.44E-62	-18394601.78	2922	5936913	36834777.11
Euljiro 3-ga Station	98	3.863172592	0.003521579	0.102447182	0.006083808	0.026274903	0.562962774	9.375114524	0.133741868	0.231095434	0.013723563	0.40466585	1.30E-20	16.13107218	0.370649267	0.315574215	0.01874032	0.668175337	2.80E-64	-18411866.4	2922	5940928	36869308.33
Seoul Station	33	3.967696615	-0.001051378	0.101479844	0.006383948	-0.007478018	0.869255929	9.330521817	0.147117231	0.218665896	0.013755951	0.436839814	4.12E-24	15.83907294	0.419432158	0.273780158	0.017223108	0.741699947	3.67E-86	-18267376.76	2922	5894757	36580306.26
Chungjeongno Station	136	3.967686581	-0.000425587	0.107843293	0.006400387	-0.003019319	0.947012015	9.317923171	0.15260396	0.240988475	0.014302414	0.436012913	5.12E-24	15.65485526	0.416328246	0.304555077	0.018075025	0.722785694	7.38E-80	-18428578.73	2922	5946892	36902735.93
Anguk Station	162	3.985816033	-0.0017867	0.105720507	0.005985048	-0.01355418	0.765428626	9.611603148	0.118647641	0.248444082	0.014064914	0.357702227	3.81E-16	16.24140258	0.349537561	0.337927403	0.019130742	0.638506645	3.94E-57	-18391019.68	2922	5933727	36827611.35
Jongno 3(sam)-ga Station	30	4.006465897	-0.002984269	0.100837137	0.005995364	-0.022596472	0.61887686	9.77173055	0.124030366	0.239074425	0.014214388	0.368353795	4.27E-17	16.56311591	0.357631096	0.323363776	0.019225888	0.645273538	1.08E-58	-18364945.62	2922	5927133	36775459.98
Chungmuro Station	163	3.890826837	0.004645153	0.102827152	0.006230674	0.033833381	0.456312683	9.492880896	0.141668925	0.231793709	0.01404523	0.416411682	7.58E-22	16.46424708	0.370215461	0.316830854	0.019197943	0.658780188	6.29E-62	-18362066.87	2922	5924488	36769701.18
Euljiro 4-ga Station	99	3.881967375	0.004916136	0.102093281	0.005984371	0.037276284	0.411767472	9.505246732	0.134682524	0.236131407	0.013841243	0.40414839	1.47E-20	16.59791942	0.346489953	0.328314982	0.019244739	0.632938991	7.09E-56	-18428643.1	2922	5946595	36902864.52
Dongnimmun Station	160	3.840444692	0.005460982	0.114882064	0.00595386	0.041612601	0.359484831	9.15568386	0.134027591	0.260916638	0.013522226	0.4104139	3.28E-21	15.57579192	0.352330026	0.354949644	0.018395566	0.656233318	2.64E-61	-18442718.39	2922	5952129	36931017.81
Ahyeon Station	135	3.926832481	0.003193065	0.110826792	0.006397252	0.022658539	0.61791363	9.02131595	0.161867093	0.244864933	0.014134333	0.46136029	4.84E-27	15.12689543	0.429871759	0.310498007	0.01792287	0.73658958	2.09E-84	-18444199.31	2922	5951535	36933979.37
Aeogae Station	242	3.865271903	0.006953	0.10461796	0.006319444	0.049897772	0.271766831	9.17376197	0.166681761	0.236495657	0.014285512	0.468163602	6.75E-28	15.60744791	0.433249245	0.285525778	0.017247175	0.751942834	8.21E-90	-18452852.39	2922	5954943	36951287.2
Jongno 5(o)-ga Station	29	3.921386739	0.002347624	0.105408523	0.006144804	0.0173454	0.702591401	9.677847476	0.125693164	0.243062005	0.014169332	0.373630027	1.40E-17	16.69854006	0.339171942	0.332469331	0.019381344	0.622128294	1.64E-53	-18383475.8	2922	5933579	36812523.52
